# Supplementary material for: Sulfur Oxidation by New and Non-Canonical Bacteria in a Subsurface Flow Constructed Wetland Treating Domestic Wastewater
Source: Microorganisms. 2026 Mar 2;14(3):565. doi: 10.3390/microorganisms14030565 (PMC13029343; doi:10.3390/microorganisms14030565)
Supplement: Supplementary file 1 [file microorganisms-14-00565-s001.zip]

Archive with 1 entries (1 files):
- microorganisms-4151649-supplementary.pdf
